# Supplementary material for: Genomics advances the study of inbreeding depression in the wild
Source: Evol Appl. 2016 Oct 23;9(10):1205–18. doi: 10.1111/eva.12414 (PMC5108213; doi:10.1111/eva.12414)
Supplement: Supplementary file 2 [file EVA-9-1205-s002.txt]

id	mom	dad	gen	sex
1	NA	NA	1	0
2	NA	NA	1	1
3	1	2	2	0
4	1	2	2	1
5	3	4	3	1
6	3	4	3	1
