# Supplementary material for: Genomics advances the study of inbreeding depression in the wild
Source: Evol Appl. 2016 Oct 23;9(10):1205–18. doi: 10.1111/eva.12414 (PMC5108213; doi:10.1111/eva.12414)
Supplement: Supplementary file 3 [file EVA-9-1205-s003.R]

# This is an individual-based simulation of recombination and inbreeding in a pedigreed population.
# This was written for the program R by Marty Kardos (2016). The script is modified from the ones used in these papers:
# Kardos et al. (2014, Mol Ecol Res 14: 519-530), Kardos et al. (2015, Heredity 115: 63-72), Hedrick et al. (in review)

# BE SURE TO CAREFULLY FILL OUT ALL OF THE INFORMATION IN THE PRELIMINARIES SECTION

# address inquiries regarding the simulations script to martykardos@gmail.com

# This script come with absolutely no guarantees regarding its performance. It has been tested under the scenarios it was
# was used for in this and previous publications. If you use this script (or any part of it), you should conduct test runs to ensure it works properly for the 
# scenarios you simulate. 

################################################################
###*************************************************************
## preliminaries: fill these out before running the script
###*************************************************************
################################################################
	
### set the wd where you want the output files to go
setwd("/Users/marty/Desktop/work/inbreedingReview/simulationModel")

###  number of times to repeat the simulation. Each repetition will produce a new set of output files
repetitions <- 1                  

### descriptive identifier included in the output file names
nameExt <- "fullSibPedigree"  

###### chromosome lengths

chrNum <- 4
chrLengs <- rep(180,chrNum)         # genetic chromosome lengths in cM
	
physLengs <- rep(150,chrNum)         # physical chromosome lengths in Mb


### simulated genotype information

hetero <- 0.3      # expected heterozygosity in the source population... these frequencyes will be used to assign founder genotpyes
genoChroms <- 1:chrNum # which of the chromosomes do you want to simulate SNPs on
simLociNum <- 100   # how many SNPs will be distributed over the genoChroms chromosomes?
	
positions <- runif(min=0,max=sum(chrLengs[genoChroms]),simLociNum)    # positions of polymorphic SNPs in the source population
positions <- sort(positions)

	
##---pedigree information

	# read in the pedigree object
	pedObject <- read.table("inbreedingReviewPedigree_22July2016.txt",header=TRUE)
	
### prelminaries done... Below will run on its own
	
######################################################
######################################################
# calculate the number of individuals present during
# each generation
######################################################
######################################################
	
gens <- max(pedObject$gen) - 1                            # number of generations included in the pedigree (not including the original founders
NVec <- rep(NA,gens+1)                        # vector determining the population size each generation... any bottlenecks?
for(i in 1:(gens+1))
   {
   NVec[i] <- nrow(pedObject[which(pedObject$gen == i),])
   }
	  
#################################################
#################################################
# make a matrix of the start and stop positions on each chromosome
#################################################
#################################################
	
chrStartStop <- rbind(c(0,0),c(0,chrLengs[1]))

for ( i in 1:(length(genoChroms)-1))
  {
  chrStartStop <- rbind(chrStartStop,c(sum(chrLengs[1:i]),sum(chrLengs[1:(i+1)])))
  }
chrStartStop <- chrStartStop[-1,]
	
#################################################
#################################################
# run the desired number of simulation reps
#################################################
#################################################
	
	
	
allPedDat <- NULL # matrix to store all of the simulation output	
	
for(vc in 1:repetitions)
	{
	
	##########################################################################
	# create the initial chromosomes for the founders
	##########################################################################

	founderHapIds <- t(matrix(1:2000,2,1000))   # matrix to store the haplotype identifiers for founders and immigrants; iterate through these each time you have a founder or an immigrant
	mutFoundHapIds <- 50000:150000
	mutFoundIter <- 0                           # iterator for IDs of mutated chromosome segments
	mutMat <- NULL                              # matrix to store information on the locations of mutation
	permChrList <- list()             # list to store the the simulated genome from EVER generation
	recombSiteVec <- NULL
	founderCounter <- 1

	### simulate the chromosomes of the founders (no markers just segments in units of centimorgans) 

	mainChrList <- list()

	for ( j in 1:chrNum)
		{		
		chrList <- list()		
		for ( i in 1:NVec[1])		  
			{			 
			chrList[[i]] <- list()
			chrList[[i]] [[1]]  <- c(0.0,chrLengs[j],founderHapIds[i,1],0)
			chrList[[i]] [[2]]  <- c(0.0,chrLengs[j],founderHapIds[i,2],0)		
			}
		mainChrList [[j]] <- chrList		
		}

	permChrList[[1]] <- mainChrList 
	
	### save the genomes of the founders	
	IDs <- unique(pedObject$id[which(pedObject$gen == 1)])     # IDs of all individuals in the first generation of the pedigree	
	sex <- pedObject$sex[which(pedObject$gen == 1)]
	pedDat <- cbind(as.character(rep(0,length(IDs))),as.character(IDs),as.character(sex),cbind(rep(NA,length(IDs)),rep(NA,length(IDs))),as.character(rep(0,length(IDs))))   # new pedigree objec which will save the pedigree and genomic inbreeding (realized F)	
	colnames(pedDat) <- c("gen","id","sex","par1","par2","immigrant")
	immParIDs <- t(matrix(1001:6000,2,2500))  # IDs to use for the parental chromosomal segments of immigrants
	immCounter <- 0
	IDs <- unique(pedObject$id)
	
	################################################################################
	###### start the simulation of the non-founder generations
	################################################################################
	
	for (i in 1:gens)            
		{
		  
		newChrList <- list()   # temporary list to store the new segments of chromosome 1
		for ( za in 1:chrNum)
			{		
			newChrList[[za]] <- list()		
			for (zb in 1:NVec[i+1])		
				{			
				newChrList[[za]] [[zb]] <- list()			
				}			
			}
	 
		for ( j in 1:NVec[i+1])  # create NVec[i+1] new individuals		
			{		
			thisIndID <- NULL
			thisIndID <- pedObject$id[which(pedObject$gen == i+1)[j]]		
			immTest <- is.na(pedObject$mom[which(pedObject$id == thisIndID)])   # test if this individual is an immigrant		
			thisMomDad <- NULL                                # idenfify the mom and dad of the jth individual
			if(immTest == FALSE){thisMomDad <- c(as.character(pedObject[which(pedObject$id == thisIndID),2]),as.character(pedObject[which(pedObject$id == thisIndID),3]))}
		
			#--------------------------------------------------------------------------------
			# test if this individual is an immigrant... If it is then assign it two 
			# new whole chromosomes as the founders received their chromosomes
			#--------------------------------------------------------------------------------
		

			if(immTest == TRUE) { 		  
				immCounter <- immCounter + 1    #iterate the immigrant counter
				pedDat <- rbind(pedDat,c(i,thisIndID,pedObject$sex[which(pedObject$id == thisIndID)], rep(NA,2),1))  
				for ( za in 1:chrNum)
					{
					newChrList[[za]] [[j]] [[1]] <- c(0,(chrLengs[za]),immParIDs[immCounter,1],0)
					newChrList [[za]] [[j]] [[2]] <- c(0,(chrLengs[za]),immParIDs[immCounter,2],0)
					}}else    # end if-statement for immigration
		  
			if(immTest == FALSE){		  
				pedDat <- rbind(pedDat,unlist(c(i,as.character(thisIndID),pedObject$sex[which(pedObject$id == thisIndID)], thisMomDad,0)))
			  
				#----------------------------------------------------------------
				# loop through each chromosome and build a gamete from the 'mom'
				#----------------------------------------------------------------
		   
				for (zz in 1:chrNum)
					{
					#---------------------------------------------------------
					# choose the number and positions of recombination sites
					#---------------------------------------------------------
		 
					momRecombs <- NULL                    # recombination sites on the zzth chromosome
					momRecombs <- rpois(1,(chrLengs[zz])/100)    
					momRecombSites <- NULL
		   
					########################################################################################################
					#-------------------------------------------------------------------------------------------------------
					# simulate maternal chromosome number one based on momRecombSites 
					#-------------------------------------------------------------------------------------------------------
					########################################################################################################
				
					if (momRecombs > 0 ){					
						momRecombSites <- sort(runif(min=0,max=(chrLengs[zz]),momRecombs))					
						chromGrabber <- NULL
						chromPicker <- sample(1:2,1)  # randomly choose which one of the chromosomes to start with for recombination					
						if(chromPicker == 1) {chromGrabber <- rep(c(1,2),(chrLengs[zz]))}else
						if(chromPicker == 2) {chromGrabber <- rep(c(2,1),(chrLengs[zz]))}}
				
					#=============================================================================================================
					# construct a gamete from the maternal chromosome; use the recombination sites determined above
					#=============================================================================================================
					momCentChrom <- NULL
				
					momGeneration <- NULL    # what generation was the mom in?
					momGeneration <- pedObject$gen[which(pedObject$id == thisMomDad[1])]
					if(momRecombs == 0) { momCentChrom <- permChrList[[pedObject$gen[which(pedObject$id == thisMomDad[1])] ]] [[zz]] [[which(pedObject$id[pedObject$gen == momGeneration] == thisMomDad[1])]] [[sample(c(1,2),1)]] } else
				  
					if (momRecombs > 0 ){
						for ( k in 1:length(momRecombSites))					  
							{					  
							thisMatChrom <- NULL
							thisMatChrom <-permChrList[[pedObject$gen[which(pedObject$id == thisMomDad[1])] ]] [[zz]] [[which(pedObject$id[pedObject$gen == momGeneration] == thisMomDad[1])]][[chromGrabber [k]]]   # grab the maternal chromosome
					  
							newSeg <- NULL
					  
							if(k == 1) {           # if this is the first recombination site, be sure to grabe the first base pair						
								if(is.null(nrow(thisMatChrom)) == FALSE ){						  
									newSeg <- thisMatChrom[1:which(thisMatChrom[,2] >= momRecombSites[k])[1],]
									if(is.null(nrow(newSeg))) {newSeg[2] <- momRecombSites[k]}
									if(is.null(nrow(newSeg)) == FALSE) {newSeg[nrow(newSeg),2] <- momRecombSites[k]} 
									}
						
								if(is.null(nrow(thisMatChrom))){						  
									newSeg <- thisMatChrom
									if(is.null(nrow(newSeg))) {newSeg[2] <- momRecombSites[k]}
									if(is.null(nrow(newSeg)) == FALSE) {newSeg[nrow(newSeg),2] <- momRecombSites[k]} 
									}
								}else
						
							if(k > 1) {
								maxPos <- NULL   #identify the maximum position in the new chromosome so far
								if(is.null(nrow(momCentChrom))) {maxPos <- momCentChrom [2]}else
								if(is.null(nrow(momCentChrom)) == FALSE) {maxPos <- max(momCentChrom[,2])}
								if(is.null(nrow(thisMatChrom)) == FALSE ){
								      newSeg <- thisMatChrom[which(thisMatChrom [,2] > maxPos)[1] : which(thisMatChrom[,2] >= momRecombSites[k])[1],]
								      if(is.null(nrow(newSeg))) {newSeg[1:2] <- c(maxPos + 0.0000001,momRecombSites[k])}else
								      if(is.null(nrow(newSeg)) == FALSE){newSeg[1,1] <- maxPos + 0.0000001
								      newSeg[nrow(newSeg),2] <- momRecombSites[k]}}else
							
								if(is.null(nrow(thisMatChrom))){
								      newSeg <- thisMatChrom
								      if(is.null(nrow(newSeg))) {newSeg[1:2] <- c(momRecombSites[k-1] + 0.0000001,momRecombSites[k])}
								      if(is.null(nrow(newSeg)) == FALSE) {newSeg[c(1,nrow(newSeg)),2] <- c(momRecombSites[k-1] + 0.0000001,momRecombSites[k])} 
								      }
								}
					  
							if(k == length(momRecombSites) & max(rbind(c(0,0,0,0),newSeg)[,2]) < (chrLengs[zz])) {
							      maxPos <- NULL
							      if(is.null(nrow(newSeg)) == FALSE){maxPos <- max(newSeg[,2])}else
							      if(is.null(nrow(newSeg))) {maxPos <- newSeg[2]}						
							      thisMatChrom <- NULL
							      thisMatChrom <-permChrList[[pedObject$gen[which(pedObject$id == thisMomDad[1])] ]] [[zz]] [[which(pedObject$id[pedObject$gen == momGeneration] == thisMomDad[1])]][[chromGrabber [k+1]]]   # grab the maternal chromosome					  
							      if(is.null(nrow(thisMatChrom)) == FALSE){
								    thisLastSeg <- NULL
								    thisLastSeg <- thisMatChrom [which(thisMatChrom[,2] > maxPos),]
								    if(is.null(nrow(thisLastSeg)) == FALSE){thisLastSeg [1,1] <- maxPos + 0.0000001}else
								    if(is.null(nrow(thisLastSeg))){thisLastSeg [1] <- maxPos + 0.0000001}
								    newSeg <- rbind(newSeg,thisLastSeg) 
								    }else
							
							      if(is.null(nrow(thisMatChrom))){
								    thisLastSeg <- NULL
								    thisLastSeg <- thisMatChrom 
								    thisLastSeg [1] <- maxPos + 0.0000001
								    newSeg <- rbind(newSeg,thisLastSeg) 
								    } 
							      }
							momCentChrom <- rbind(momCentChrom,newSeg)					
							}  # end loop through the recombination sites
						}  # end if-statement for > 0 recombination sites
					newChrList[[zz]] [[j]] [[1]] <- momCentChrom
					} # end loop generating the zzth chromosome
			   
				
				#----------------------------------------------------------------
				# loop through each chromosome and build a gamete from the 'dad'
				#----------------------------------------------------------------
		   
				for (zz in 1:chrNum)
					{
					#---------------------------------------------------------
					# choose the number and positions of recombination sites
					#---------------------------------------------------------
		 
					dadRecombs <- NULL                    # recombination sites on the zzth chromosome
					dadRecombs <- rpois(1,(chrLengs[zz])/100)    
					dadRecombSites <- NULL
		   
					########################################################################################################
					#-------------------------------------------------------------------------------------------------------
					# simulate maternal chromosome number one based on momRecombSites 
					#-------------------------------------------------------------------------------------------------------
					########################################################################################################
				
					if (dadRecombs > 0 ){
						dadRecombSites <- sort(runif(min=0,max=(chrLengs[zz]),dadRecombs))
						chromGrabber <- NULL
						chromPicker <- sample(1:2,1)  # randomly choose which one of the chromosomes to start with for recombination
						if(chromPicker == 1) {chromGrabber <- rep(c(1,2),(chrLengs[zz]))}else
						if(chromPicker == 2) {chromGrabber <- rep(c(2,1),(chrLengs[zz]))}
						}
				
					#=============================================================================================================
					# construct a gamete from the maternal chromosome; use the recombination sites determined above
					#=============================================================================================================
					dadCentChrom <- NULL
					dadGeneration <- NULL    # what generation was the dad in?
					dadGeneration <- pedObject$gen[which(pedObject$id == thisMomDad[2])]
					if(dadRecombs == 0) { dadCentChrom <- permChrList[[pedObject$gen[which(pedObject$id == thisMomDad[2])] ]] [[zz]] [[which(pedObject$id[pedObject$gen == dadGeneration] == thisMomDad[2])]] [[sample(c(1,2),1)]] } else
				  
					if (dadRecombs > 0 ){
					
						for ( k in 1:length(dadRecombSites))					  
							{ 
							thisPatChrom <- NULL
							thisPatChrom <-permChrList[[pedObject$gen[which(pedObject$id == thisMomDad[2])] ]] [[zz]] [[which(pedObject$id[pedObject$gen == dadGeneration] == thisMomDad[2])]][[chromGrabber [k]]]   # grab the maternal chromosome				
							newSeg <- NULL
							if(k == 1) {           # if this is the first recombination site, be sure to grabe the first base pair
							      if(is.null(nrow(thisPatChrom)) == FALSE ){
								    newSeg <- thisPatChrom[1:which(thisPatChrom[,2] >= dadRecombSites[k])[1],]
								    if(is.null(nrow(newSeg))) {newSeg[2] <- dadRecombSites[k]}
								    if(is.null(nrow(newSeg)) == FALSE) {newSeg[nrow(newSeg),2] <- dadRecombSites[k]} 
								    }
							      if(is.null(nrow(thisPatChrom))){
								    newSeg <- thisPatChrom
								    if(is.null(nrow(newSeg))) {newSeg[2] <- dadRecombSites[k]}
								    if(is.null(nrow(newSeg)) == FALSE) {newSeg[nrow(newSeg),2] <- dadRecombSites[k]} 
								    }
							      }else
						
							if(k > 1) {
								maxPos <- NULL   #identify the maximum position in the new chromosome so far
								if(is.null(nrow(dadCentChrom))) {maxPos <- dadCentChrom [2]}else
								if(is.null(nrow(dadCentChrom)) == FALSE) {maxPos <- max(dadCentChrom[,2])}
								if(is.null(nrow(thisPatChrom)) == FALSE ){
								      newSeg <- thisPatChrom[which(thisPatChrom [,2] > maxPos)[1] : which(thisPatChrom[,2] >= dadRecombSites[k])[1],]
								      if(is.null(nrow(newSeg))) {newSeg[1:2] <- c(maxPos + 0.0000001,dadRecombSites[k])}else
								      if(is.null(nrow(newSeg)) == FALSE){newSeg[1,1] <- maxPos + 0.0000001
								      newSeg[nrow(newSeg),2] <- dadRecombSites[k]} 
								      }else
								if(is.null(nrow(thisPatChrom))){
								      newSeg <- thisPatChrom
								      if(is.null(nrow(newSeg))) {newSeg[1:2] <- c(dadRecombSites[k-1] + 0.0000001,dadRecombSites[k])}
								      if(is.null(nrow(newSeg)) == FALSE) {newSeg[c(1,nrow(newSeg)),2] <- c(dadRecombSites[k-1] + 0.0000001,dadRecombSites[k])} 
								      }
								}
							
							if(k == length(dadRecombSites) & max(rbind(c(0,0,0,0),newSeg)[,2]) < (chrLengs[zz])) {						
								maxPos <- NULL
								if(is.null(nrow(newSeg)) == FALSE){maxPos <- max(newSeg[,2])}else
								if(is.null(nrow(newSeg))) {maxPos <- newSeg[2]}
								thisPatChrom <- NULL
								thisPatChrom <-permChrList[[pedObject$gen[which(pedObject$id == thisMomDad[2])] ]] [[zz]] [[which(pedObject$id[pedObject$gen == dadGeneration] == thisMomDad[2])]][[chromGrabber [k]]]   # grab the maternal chromosome
								if(is.null(nrow(thisPatChrom)) == FALSE){
								      thisLastSeg <- NULL
								      thisLastSeg <- thisPatChrom [which(thisPatChrom[,2] > maxPos),]
								      if(is.null(nrow(thisLastSeg)) == FALSE){thisLastSeg [1,1] <- maxPos + 0.0000001}else
								      if(is.null(nrow(thisLastSeg))){thisLastSeg [1] <- maxPos + 0.0000001}
								      newSeg <- rbind(newSeg,thisLastSeg) 
								      }else
								if(is.null(nrow(thisPatChrom))){ 
								      thisLastSeg <- NULL
								      thisLastSeg <- thisPatChrom 
								      thisLastSeg [1] <- maxPos + 0.0000001
								      newSeg <- rbind(newSeg,thisLastSeg) } 
								}
							dadCentChrom <- rbind(dadCentChrom,newSeg)
							}  # end loop through the recombination sites
						}  # end if-statement for > 0 recombination sites
					newChrList[[zz]] [[j]] [[2]] <- dadCentChrom	
					} # end loop generation the zzth chromosome
				} # end the if statement checking for immigrant status			
		
			}   # end loop through NVec[i+1] individuals
	  
	  
		mainChrList <- newChrList
		permChrList [[i+1]] <- newChrList
		print(paste("non-founder ",i,"finished",sep= " "))
		}

	########################################################################
	# calculate FROH based on the chromosomal segments FOR ALL INDIVIDUALS
	########################################################################

	ibdSegs <- NULL # matrix to store the IBD segmenets for each individual

	foundIDs1 <- NULL # vector to store the ids of the founder genome identifiers
        indivIterator <- 1   # iterate through unique individuals
	for(w in 1:length(permChrList))
		{
		thisMainChrList <- permChrList[[w]]
		for ( i in 1:NVec[w])
			{
			for (l in 1:chrNum)
				{
		  
				thisDat <- thisMainChrList[[l]][[i]]
				chr1 <- thisDat[[1]]
				chr2 <- thisDat[[2]]
			  
				if(length(chr1)== 4 & chr1[2] == chrLengs[l]){            # if one of the ith individual's chromosome copies is an intact copy of WHOLE chromosome form a founder, add this founder to the list of relevant founder IDs
				      foundIDs1 <- append(foundIDs1,chr1[3]) }
				if(length(chr2)== 4 & chr2[2] == chrLengs[l]){
				      foundIDs1 <- append(foundIDs1,chr2[3]) }	
				if((length(chr1)> 4)){ # iterate the founder id list 
				      foundIDs1 <- append(foundIDs1,unique(chr1[,3]))} 
				if((length(chr2)> 4)){ # iterate the founder id list 
				      foundIDs1 <- append(foundIDs1,unique(chr2[,3]))} 
				      
				chr1 <- rbind(c(0,0,0,0),chr1)   # add an empty first column to chr1 so that it doesn't matter how many segments there are
				chr2 <- rbind(c(0,0,0,0),chr2)	
				overlap <- matrix(rep(0,2),2,2) # object to store the IBD segments length
					
				for ( j in 1:(nrow(chr1)-1))  
					  {
					  thisSeg <- NULL
					  thisSeg <- chr1[j+1,]
					  chr2Dat <- rbind(c(0,0,0,0),c(0,0,0,0),chr2 [which(chr2[,3] == thisSeg[3]),])
					  if(nrow(chr2Dat) > 2) {
						for (k in 1:(nrow(chr2Dat)-2))
							{
							if( thisSeg[1] < chr2Dat[k+2,1] & thisSeg[2] > chr2Dat[k+2,2]) {overlap <- rbind(overlap,c(chr2Dat[k+2,1],chr2Dat[k+2,2]))}else
							  if(thisSeg[1] > chr2Dat[k+2,1] & thisSeg[1] < chr2Dat[k+2,2] & thisSeg[2] > chr2Dat[k+2,1] & thisSeg[2] < chr2Dat[k+2,2])  {overlap <- rbind(overlap,c(thisSeg[1],thisSeg[2]))}else
							    if(thisSeg[1] < chr2Dat[k+2,1] & thisSeg[2] > chr2Dat[k+2,1] & thisSeg[2] < chr2Dat[k+2,2]) {overlap <- rbind(overlap,c(chr2Dat[k+2,1],thisSeg[2]))}else
							      if(thisSeg[1] > chr2Dat[k+2,1] & thisSeg[1] < chr2Dat[k+2,2] & thisSeg[2] > chr2Dat[k+2,2]) {overlap <- rbind(overlap,c(thisSeg[1],chr2Dat[k+2,2]))}else
								if(thisSeg[1] == chr2Dat[k+2,1] & thisSeg[2] > chr2Dat[k+2,2]) {overlap <- rbind(overlap,c(thisSeg[1],chr2Dat[k+2,2]))}else
							          if(thisSeg[1] < chr2Dat[k+2,1] & thisSeg[2] == chr2Dat[k+2,2]) {overlap <- rbind(overlap,c(chr2Dat[k+2,1],chr2Dat[k+2,2]))}else
							            if(thisSeg[1] == chr2Dat[k+2,1] & thisSeg[2] < chr2Dat[k+2,2]) {overlap <- rbind(overlap,c(thisSeg[1],thisSeg[2]))}else
								       if(thisSeg[1] > chr2Dat[k+2,1] & thisSeg[2] == chr2Dat[k+2,2]) {overlap <- rbind(overlap,c(thisSeg[1],thisSeg[2]))}else
						  			  if(thisSeg[1] == chr2Dat[k+2,1] & thisSeg[2] == chr2Dat[k+2,2]){overlap <- rbind(overlap,c(thisSeg[1],thisSeg[2]))}						  
							}
						}# end the if statement
					  
					  }
				resMat <- NULL
				if(nrow(overlap) > 3) {resMat <- cbind(rep(indivIterator,(nrow(overlap)-2)),rep(l,(nrow(overlap)-2)),overlap[3:nrow(overlap),]) }
				if(nrow(overlap) == 3) {resMat <- c(indivIterator,l,overlap[3,]) }
				if(nrow(overlap) > 2) {ibdSegs <- rbind(ibdSegs,resMat)}else
				if(nrow(overlap) == 2) {ibdSegs <- rbind(ibdSegs,c(indivIterator,l,0,0))}
				}
			indivIterator <- indivIterator + 1	  
			}
		}
	foundIDs <- sort(unique(foundIDs1))
	ibdSegs2 <- ibdSegs
	FrohChrom <- rep(NA,sum(NVec))
	for ( i in 1:length(FrohChrom))
		{
		thisDat <- NULL
		thisDat <- ibdSegs [which(ibdSegs [,1] == i),]
		if(length(thisDat) > 4){FrohChrom [i] <- sum(thisDat[,4]-thisDat[,3])/(sum(chrLengs))}else
		if(length(thisDat ) == 4) {FrohChrom [i] <- (thisDat[4] - thisDat[3])/(sum(chrLengs))}
		}
	pedDat <- cbind(pedDat,FrohChrom)
	
	###### convert the IDs in the IBDSegs matrix to real names
	
	for (i in 1:(indivIterator - 1))
	  {
	  ibdSegs[which(ibdSegs[,1] == i),1] <- pedDat[i,2]
	  }
	
        colnames(ibdSegs) <- c("individual","chrom","ibdStart","ibdEnd")
	
	#####################################################
 	## load the source code from the Kinship2 R package
 	## and calculate the pedigree inbreeding coefficient
	#####################################################

	kinship <- function(id, dadid, momid, ...) {              
		n <- length(id)
		if (n==1) 
			return(matrix(.5,1,1, dimnames=list(id, id)))
		if (any(duplicated(id))) stop("All id values must be unique")
		kmat <- diag(n+1) /2
		kmat[n+1,n+1]    <- 0 

		pdepth <- kindepth(id, dadid, momid)
		mrow <- match(momid, id, nomatch=n+1) #row number of the mother
		drow <- match(dadid, id, nomatch=n+1) #row number of the dad 

		for (depth in 1:max(pdepth)) {
			indx <- (1:n)[pdepth==depth]
			for (i in indx) {
				mom <- mrow[i]
				dad <- drow[i]
				kmat[i,]  <- kmat[,i] <- (kmat[mom,] + kmat[dad,])/2
				kmat[i,i] <- (1+ kmat[mom,dad])/2
				}
			}
		
		kmat <- kmat[1:n,1:n]
		dimnames(kmat) <- list(NULL, id)
		kmat
		}


		
		
	kindepth <- function (id, dad.id, mom.id, align = FALSE){
		if (class(id) == "pedigree" || class(id) == "pedigreeList") {
			didx <- id$findex
			midx <- id$mindex
			n <- length(didx)
			}
		else {
			n <- length(id)
			if (missing(dad.id) || length(dad.id) != n) 
				stop("Invalid father id")
			if (missing(mom.id) || length(mom.id) != n) 
				stop("Invalid mother id")
			midx <- match(mom.id, id, nomatch = 0)
			didx <- match(dad.id, id, nomatch = 0)
		      }
		if (n == 1) 
			return(0)
		parents <- which(midx == 0 & didx == 0)
		depth <- rep(0, n)
		for (i in 1:n) {
			child <- match(midx, parents, nomatch = 0) + match(didx, 
				parents, nomatch = 0)
			if (all(child == 0)) 
				break
			if (i == n) 
				stop("Impossible pedegree: someone is their own ancestor")
			parents <- which(child > 0)
			depth[parents] <- i
			}
		if (!align) 
			return(depth)
		chaseup <- function(x, midx, didx) {
			new <- c(midx[x], didx[x])
			new <- new[new > 0]
			while (length(new) > 1) {
				x <- unique(c(x, new))
				new <- c(midx[new], didx[new])
				new <- new[new > 0]
			}
			x
			}
		dads <- didx[midx > 0 & didx > 0]
		moms <- midx[midx > 0 & didx > 0]
		dups <- duplicated(dads + moms * n)
		if (any(dups)) {
			dads <- dads[!dups]
			moms <- moms[!dups]
			}
		npair <- length(dads)
		done <- rep(FALSE, npair)
		while (TRUE) {
			pairs.to.fix <- (1:npair)[(depth[dads] != depth[moms]) & 
				!done]
			if (length(pairs.to.fix) == 0) 
				break
			temp <- pmax(depth[dads], depth[moms])[pairs.to.fix]
			who <- min(pairs.to.fix[temp == min(temp)])
			good <- moms[who]
			bad <- dads[who]
			if (depth[dads[who]] > depth[moms[who]]) {
				good <- dads[who]
				bad <- moms[who]
			}
			abad <- chaseup(bad, midx, didx)
			if (length(abad) == 1 && sum(c(dads, moms) == bad) == 
				1) {
				depth[bad] <- depth[good]
			}
			else {
				agood <- chaseup(good, midx, didx)
				tdad <- dads[-who]
				tmom <- moms[-who]
				while (1) {
					spouse <- c(tmom[!is.na(match(tdad, agood))], 
					  tdad[!is.na(match(tmom, agood))])
					temp <- unique(c(agood, spouse))
					temp <- unique(chaseup(temp, midx, didx))
					kids <- (!is.na(match(midx, temp)) | !is.na(match(didx, 
					  temp)))
					temp <- unique(c(temp, (1:n)[kids & depth <= 
					  depth[good]]))
					if (length(temp) == length(agood)) 
					  break
					else agood <- temp
				}
				if (all(match(abad, agood, nomatch = 0) == 0)) {
					depth[abad] <- depth[abad] + (depth[good] - depth[bad])
					for (i in 0:n) {
					  parents <- which(depth == i)
					  child <- match(midx, parents, nomatch = 0) + 
						match(didx, parents, nomatch = 0)
					  if (all(child == 0)) 
						break
					  depth[child > 0] <- pmax(i + 1, depth[child > 
						0])
					}
				 }
			  }
			done[who] <- TRUE
			}
		if (all(depth > 0)) 
			stop("You found a bug in kindepth's alignment code!")
		depth
	  }

	
	
	FMat <- NULL

	thisPedDat <- NULL
	thisPedDat <- pedDat 
	thisPedDat <- as.data.frame(thisPedDat)
	  
	kinMatrix <- kinship(thisPedDat$id,thisPedDat$par1,thisPedDat$par2)
	  
	theseInbcoefs <- NULL
	  
	theseInbcoefs <- rep(NA,nrow(kinMatrix))       # initialize an object to store inbreeding coefficients (Fs)
	  
	for (j in 1:length(theseInbcoefs))             # loop through all individuals in the dataset
		
		{
		
		      if (is.na(thisPedDat$par2[j])  || is.na(thisPedDat$par1[j])){       # if either fo the parents of individual j is unknown assign F = 0
			    theseInbcoefs [j] <- 0
			    }
		else
		    {
		    theseInbcoefs [j] <- kinMatrix [which(as.character(thisPedDat[,2]) == as.character(thisPedDat$par2) [j]), which(as.character(thisPedDat$id) == as.character(thisPedDat$par1[j]))]     # if both parents of individual j are known, assign F as the kinship of parents
		    } # end else loop
		}                   # end for loop to assign inbreeding coefficients
	  
	FMat <- cbind(FMat,c(rep(NA,nrow(pedDat)- length(theseInbcoefs)),theseInbcoefs))
	  
	Fp <- theseInbcoefs

	pedDat <- cbind(pedDat,Fp)
	simRep <- rep(vc,nrow(pedDat))
	pedDat <- cbind(simRep,pedDat)

	
	
	#########################################################################
	#########################################################################
	#########################################################################
	# Genotyping
	#########################################################################
	#########################################################################
	#########################################################################


	af1 <-  NULL
	af2 <-  NULL
	MAF <- NULL
	af1 <-  ( 2+sqrt(4-4*2*hetero) )/4
	af2 <-  ( 2-sqrt(4-4*2*hetero) )/4
	MAF <- min(c(af1,af2))
	mafs <- MAF
	### assign position and MAF for each marker

	allPos <- NULL
	#---------------------------------------------------------------
	# give the founders genotypes
	#---------------------------------------------------------------
	foundGenoMat <- NULL
   
	for (i in 1:length(foundIDs))
	  
		{ 
		  thisFounGeno <- rep(1,simLociNum)
		  allTrials <- runif(simLociNum,min=0,max=1)
		  thisFounGeno[allTrials > mafs] <- 2
		  foundGenoMat <- rbind(foundGenoMat,thisFounGeno)
		  print(paste("done with founder geno", i,sep= " "))
		}

	foundGenoMat <- cbind(foundIDs,foundGenoMat)
	
	#----------------------------------------------------------------------------------------
	#########################################################################################
	# give genotypes to all of the individuals in the simulation. The
	# individual genotypes are determined by haplotype identity. Also make a data frame
	# containing the haplotype identity for all individuals in the population
	#########################################################################################
	#----------------------------------------------------------------------------------------
	
	indIDs <- pedDat[,3]    # non-founder individuals you will genotype	
	alleleGenoMat <- matrix(NA,nrow=length(indIDs),ncol=simLociNum*2)
	
	MLH <- rep(NA,length(indIDs))    # store the multi-locus heterozygosity for each individual
	
	for ( i in 1:length(indIDs))
		{
		thisInd <- NULL
		thisInd <- indIDs[i]
		  
		thisWholeGeno<- NULL
		thisWholeAllGeno <- NULL
		chromeOneGeno <- NULL
		chromeTwoGeno <- NULL
		thisAlleleGeno <- NULL
		  
		thisGen <- NULL
		thisGen <- as.numeric(pedDat[which(pedDat[,3] == thisInd),2])
		  
		  
		thisMainChrList <- NULL
		thisMainChrList <- permChrList[[as.numeric(thisGen)+1]]
		  
		genDat <- NULL 
		genDat <- pedDat[which(pedDat[,2] == thisGen),]
		  
		if(sum(pedDat[,2] == thisGen) == 1){genDat <- as.data.frame(t(pedDat[which(pedDat[,2] == thisGen),]))}
		  
		thisIndIndex <- NULL     # index the ith individual in thisMainChrList
		thisIndIndex <- which(genDat[,3] == thisInd)
		  
		thisHetVec <- NULL   # vector of locus heterozygosities for the ith individual
		  
		for (k in 1:length(genoChroms))
			{
			theseSegs <- NULL
			theseSegs <- thisMainChrList [[k]] [[thisIndIndex]]
			  
			fstChromGeno <- NULL
			secChromGeno <- NULL
			  
			fstSegs <- theseSegs[[1]]
			secSegs <- theseSegs[[2]]
			  
			fstSegs <- rbind(c(0,0,0,0),fstSegs)
			secSegs <- rbind(c(0,0,0,0),secSegs)
			 
			if(sum(fstSegs[,4] > 0) > 0) {fstSegs[which(fstSegs[,4] > 0),3] <- fstSegs[which(fstSegs[,4] > 0),4] }
			 
			if(sum(secSegs[,4] > 0) > 0) {secSegs[which(secSegs[,4] > 0),3] <- secSegs[which(secSegs[,4] > 0),4] }
			 
			 # identify the founder ID of each snp for the ith individual and the kth chromosome
				
		        thesePos <- NULL
			thesePos <- positions [which(positions >= chrStartStop[k,1] & positions <= chrStartStop[k,2])]

			chrSNPPos <- NULL   # vector of the physical positions of the SNPs within the kth chromosome
			chrSNPPos <- thesePos -chrStartStop[k,1]
			 

			all_1_Found <- rep(NA,length(chrSNPPos))
			for ( j in 2:nrow(fstSegs))
				{
				all_1_Found [which(chrSNPPos >= fstSegs[j,1] & chrSNPPos <= fstSegs[j,2])] <- fstSegs[j,3]
				}  

			all_2_Found <- rep(NA,length(chrSNPPos))
			for ( j in 2:nrow(secSegs))
				{
				all_2_Found [which(chrSNPPos >= secSegs[j,1] & chrSNPPos <= secSegs[j,2])] <- secSegs[j,3]
				}  

			thisFstGeno <- rep(NA,length(thesePos)) # vector of genotypes at these snps
			thisSecGeno <-rep(NA,length(thesePos))  # vector of genotypes at these snps

			fstGenoFounds <- NULL
			secGenoFounds <- NULL                  # vectors of unique founder IDs represented in the individual's genotype
			fstGenoFounds <- unique(all_1_Found)
			secGenoFounds <- unique(all_2_Found)

			for (j in 1:length(fstGenoFounds))    # assign genotypes on the first chromosome copy
				{
				thisFstGeno[which(all_1_Found == fstGenoFounds[j])] <- foundGenoMat[which(foundGenoMat[,1] == fstGenoFounds[j]),which(all_1_Found == fstGenoFounds[j])+1]
				}

			for (j in 1:length(secGenoFounds))    # assign genotypes on the first chromosome copy
				{
				thisSecGeno[which(all_2_Found == secGenoFounds[j])] <- foundGenoMat[which(foundGenoMat[,1] == secGenoFounds[j]),which(all_2_Found == secGenoFounds[j])+1]
				}

			# 'if' statements below deal with the rare occurence of a SNP being located very near a junction... Here R some times makes a rounding error that makes the simulation leave a genotype missing

			if(sum(is.na(thisFstGeno)) > 0) {thisFstGeno[which(is.na(thisFstGeno) == TRUE)] <- thisSecGeno[which(is.na(thisFstGeno) == TRUE)]}
			
			if(sum(is.na(thisSecGeno)) > 0) {thisSecGeno[which(is.na(thisSecGeno) == TRUE)] <- thisFstGeno[which(is.na(thisSecGeno) == TRUE)]}
				
			if(length(fstChromGeno) != length(secChromGeno)) {print(paste("error on chromsome",k,sep=  " "))}
				
			chr1Alls <- rep(NA,length(thisFstGeno))
			chr1Alls [which(thisFstGeno == 1)] <- "A"
			chr1Alls [which(thisFstGeno == 2)] <- "C"
				
			chr2Alls <- rep(NA,length(thisSecGeno))
			chr2Alls [which(thisSecGeno == 1)] <- "A"
			chr2Alls [which(thisSecGeno == 2)] <- "C"				
			chromAlleles <- NULL
			chromAlleles <- as.vector(matrix(c(chr1Alls,chr2Alls),nrow=2,byrow=TRUE))				
			thisAlleleGeno <- append(thisAlleleGeno,chromAlleles)
			thisHetVec <- c(thisHetVec,chr1Alls != chr2Alls)					
			}  # end loop through the kth chromosome
					
		MLH [i] <- sum(thisHetVec)/length(thisHetVec)		
		alleleGenoMat [i,] <- thisAlleleGeno		
		if(length(fstChromGeno) != length(secChromGeno)) {print(paste("error at", i, sep=" "))}		
		print(paste("done with individual genotype",i,sep=" "))		
		}

	alleleGenoMat <- cbind(pedDat[,3],alleleGenoMat)
	
	###############################################################################
	###############################################################################
	###### now save the haplotype identities for each individual on each chromosome
	###############################################################################
	###############################################################################
					  
	hapMat_1 <- NULL  # matrix to store the haplotype identities on the first (arbitrary) chromosome copy for all individuals in the population
	hapMat_2 <- NULL  # matrix to store the haplotype identities on the second (arbitrary) chromosome copy for all individuals in the population

	indIDs <- pedDat[,3]    # non-founder individuals you will genotype

	for ( i in 1:length(indIDs))
		  
		{
		thisInd <- NULL
		thisInd <- indIDs[i]
		  
		thisWholeGeno<- NULL
		thisWholeAllGeno <- NULL
		chromeOneGeno <- NULL
		chromeTwoGeno <- NULL
		thisAlleleGeno <- NULL
		  
		thisGen <- NULL
		thisGen <- as.numeric(pedDat[which(pedDat[,3] == thisInd),2])
		  
		thisMainChrList <- NULL
		thisMainChrList <- permChrList[[as.numeric(thisGen)+1]]
		  
		genDat <- NULL 
		genDat <- pedDat[which(pedDat[,2] == thisGen),]
		  
		if(sum(pedDat[,2] == thisGen) == 1){genDat <- as.data.frame(t(pedDat[which(pedDat[,2] == thisGen),]))}
		
		thisIndIndex <- NULL     # index the ith individual in thisMainChrList
		thisIndIndex <- which(genDat[,3] == thisInd)
		  
		thisHapMat_1 <- NULL # matrix to store the haplotype information from the ith individual
		thisHapMat_2 <- NULL # matrix to store the haplotype information from the ith individual
		  
		for (k in 1:chrNum)

			{ 
			theseSegs <- NULL
			theseSegs <- thisMainChrList [[k]] [[thisIndIndex]]
			  
			fstChromGeno <- NULL
			secChromGeno <- NULL
			  
			fstSegs <- theseSegs[[1]]
			secSegs <- theseSegs[[2]]
			  
			if(is.null(nrow(fstSegs)) == FALSE){thisHapMat_1 <- rbind(thisHapMat_1,cbind(rep(genoChroms[k],nrow(fstSegs)),fstSegs))}
			if(is.null(nrow(fstSegs))){thisHapMat_1 <- rbind(thisHapMat_1,c(genoChroms[k],fstSegs))}
			 
			if(is.null(nrow(secSegs)) == FALSE){thisHapMat_2 <- rbind(thisHapMat_2,cbind(rep(genoChroms[k],nrow(secSegs)),secSegs))}
			if(is.null(nrow(secSegs))){thisHapMat_2 <- rbind(thisHapMat_2,c(genoChroms[k],secSegs))}
			}  # end loop through the kth chromosome
			
		indIDVec_1 <- NULL
		indIDVec_1 <- rep(indIDs[i],nrow(thisHapMat_1))
		indIDVec_2 <- NULL
		indIDVec_2 <- rep(indIDs[i],nrow(thisHapMat_2))
		thisHapMat_1 <- cbind(indIDVec_1,thisHapMat_1)
		thisHapMat_2 <- cbind(indIDVec_2,thisHapMat_2)
		hapMat_1 <- rbind(hapMat_1,thisHapMat_1)
		hapMat_2 <- rbind(hapMat_2,thisHapMat_2)
		print(paste("done with haplotype identity ",i,sep=" "))
		}

		
	hapMat_1 <- hapMat_1[,-6]
	hapMat_2 <- hapMat_2[,-6]
	
	colnames(hapMat_1) <- c("individual","chrom","segStart","segEnd","hapID")
	colnames(hapMat_2) <- c("individual","chrom","segStart","segEnd","hapID")
	
	##########################################################
	##########################################################
	## covert genetic positions of SNPs to physical positions
	##########################################################
	##########################################################
	
	outChrVec  <- NULL   # vector of chromosome locations for the simulated SNPs
	outPhysPos <- NULL
	outGenPos <- NULL 
	outSNPName <- NULL 

	for (k in 1:length(genoChroms))
		{	
		thesePos <- NULL
		thesePos <- positions [which(positions >= chrStartStop[k,1] & positions <= chrStartStop[k,2])]

		chrSNPPos <- NULL   # vector of the physical positions of the SNPs within the kth chromosome
		chrSNPPos <- round(thesePos -chrStartStop[k,1],digits=4)
		
		relPos <- NULL # relative position of each SNP along the kth chromosome
		relPos <- chrSNPPos/chrLengs[k]
		
		thesePhysPos <- NULL  # vector of physical positions of SNPs on this chromosome (assumes constant recombination rate across each chromosome)
		thesePhysPos <- as.integer(round((relPos*physLengs[k])*1000000,digits=0))
		
		thisChrVec <- NULL
		thisChrVec <- rep(k,length(relPos))
		
		outChrVec <- c(outChrVec,thisChrVec)
		outPhysPos <- c(outPhysPos,thesePhysPos)
		outGenPos <- c(outGenPos,chrSNPPos)
		outSNPName <- c(outSNPName,paste("snp_",thisChrVec,"_",thesePhysPos,sep=""))
		}

	outMap <- NULL # a map file in PLINK format
	outMap <- cbind(outChrVec,outSNPName,outGenPos,outPhysPos)
	
	famID <- NULL
	famID <-alleleGenoMat[,1]
	sexOut <- rep("U",nrow(alleleGenoMat))  # assign unknown sex in the PLINK output file
	pheno  <- rep(0,nrow(alleleGenoMat))
	
	alleleGenoMat <- cbind(famID,alleleGenoMat[,1],sexOut,pheno,alleleGenoMat[,2:ncol(alleleGenoMat)])
	
	pedDat <- cbind(pedDat,MLH)
	pedDat <- as.data.frame(pedDat)
	write.table(alleleGenoMat,file=paste("genos_",nameExt,"_",vc,".ped",sep=""),quote=FALSE,row.names=FALSE,col.names=FALSE)
	write.table(outMap,file=paste("genos_",nameExt,"_",vc,".map",sep=""),quote=FALSE,row.names=FALSE,col.names=FALSE)
	write.table(pedDat,file=paste("pedigreeOut_",nameExt,"_",vc,".map",sep=""),quote=FALSE,row.names=FALSE)
	write.table(hapMat_1,file=paste("haplotypes_FirstChrom_",nameExt,"_",vc,sep=""),quote=FALSE,row.names=FALSE)
	write.table(hapMat_2,file=paste("haplotypes_SecondChrom_",nameExt,"_",vc,sep=""),quote=FALSE,row.names=FALSE)
	write.table(ibdSegs,file=paste("IBDSegs_",nameExt,"_",vc,sep=""),quote=FALSE,row.names=FALSE)  # save a file containing the IBD segs for each individual
 
	print(paste("done with simulation repetition ",vc,sep=""))
 
	}


  
  
